# Supplementary material for: Pyrolysis of High-Ash Natural Microalgae from Water Blooms: Effects of Acid Pretreatment
Source: Toxins (Basel). 2021 Aug 3;13(8):542. doi: 10.3390/toxins13080542 (PMC8402610; doi:10.3390/toxins13080542)
Supplement: Supplementary file 1 [file toxins-13-00542-s001.zip]

Archive with 1 entries (1 files):
- toxins-1285793-supplementary.pdf
